# Supplementary material for: Evaluation of Cardiovascular Toxicity of Folic Acid and 6S-5-Methyltetrahydrofolate-Calcium in Early Embryonic Development
Source: Cells. 2022 Dec 7;11(24):3946. doi: 10.3390/cells11243946 (PMC9777352; doi:10.3390/cells11243946)
Supplement: Supplementary file 1 [file cells-11-03946-s001.zip]

Archive with 1 entries (1 files):
- cells-2013795-supplementary.pdf
